# Supplementary material for: Tobacco smoking is associated with decreased semen quality
Source: Reprod Health. 2016 Aug 5;13:90. doi: 10.1186/s12978-016-0207-z (PMC4974764; doi:10.1186/s12978-016-0207-z)
Supplement: Additional file 1: — Raw Data. (XLSX 34 kb) [file 12978_2016_207_MOESM1_ESM.xlsx]

## Sheet: Sheet1
AGE	CIG	CHL	VOL	DAY	APP	PH	CONS	ACT	SLG	IMB	VIAB	MOR	COUNT	TC	PUS	EC	RBC
42	tusk	3	0.9	7	grey	7.6	cmplt	43	19	38	60	44	52.8	47.52	7	2	0
46	555	7	0.9	4	grey	7.7	cmplt	29	32	39	58	32	31.6	28.44	5	3	0
29	lndn	3	3.9	5	grwt	7.7	cmplt	65	18	17	82	45	126.3	492.57	2	2	0
34	lndn	1	2.1	3	grwt	7.7	cmplt	51	14	35	65	30	89.1	187.11	7	3	0
39	royl	6	2.2	6	grey	7.5	cmplt	21	23	56	50	25	11.8	25.96	9	2	0
27	royl	1	2	3	grwt	7.6	cmplt	52	7	41	60	39	93.9	187.8	5	3	0
30	royl	2	1.3	5	grey	7.5	cmplt	43	19	38	60	41	68.8	89.44	7	4	0
46	lndn	6	2	5	grey	7.7	cmplt	55	15	30	70	49	21.3	42.6	7	3	0
21	royl	3	2.5	8	grwt	7.8	cmplt	61	21	18	71	51	165.6	414	7	3	0
23	royl	0	2.1	7	grwt	7.8	cmplt	50	5	45	53	33	62.8	131.88	4	2	0
37	lndn	7	2.1	5	grwt	7.5	cmplt	37	23	40	63	38	37.9	79.59	10	2	0
43	lndn	2	3.2	5	grey	7.3	cmplt	25	20	55	44	27	9.8	31.36	12	3	0
47	lndn	2	1.5	4	grey	8.3	cmplt	20	58	22	75	52	0.3	0.4	11	5	0
30	royl	2	2.5	8	grwt	7.6	incplt	51	11	38	63	41	109.9	274.75	5	0	0
44	royl	2	1.4	4	grey	7.8	cmplt	47	22	31	67	50	155.4	217.56	4	2	0
27	lndn	1	3.5	7	grwt	7.6	cmplt	51	9	40	60	39	49.6	173.6	5	3	0
33	555	3	2.1	4	grwt	7.7	cmplt	43	21	36	46	45	65.1	136.71	6	2	0
34	royl	6	1.3	5	grwt	7.5	incplt	43	26	31	72	47	189.8	246.74	4	2	0
38	royl	1	1.5	5	grey	7.6	cmplt	41	20	39	64	42	41.4	62.1	6	3	0
27	royl	1	2.8	4	grwt	7.3	cmplt	60	10	30	70	53	46.8	131.04	7	2	0
38	lndn	3	4	4	grey	7.7	cmplt	41	28	31	73	46	193.4	773.6	1	1	0
45	lndn	5	2.3	6	grey	7.5	cmplt	51	9	40	60	38	43.2	99.36	5	3	0
37	royl	1	3.4	6	grwt	3.4	cmplt	51	21	28	73	50	18.3	62.22	4	3	0
42	Ro/ld	4	0.9	3	grey	7.5	cmplt	22	17	61	40	17	15.3	13.77	2	0	0
31	royl	0	2.2	4	grwt	7.9	cmplt	58	14	29	64	54	78.8	173.36	7.2	4	0
45	royl	6	1.3	3	grey	7.5	cmplt	15	21	63	42	22	49.8	64.74	11	4	0
37	lndn	6	6.3	4	grey	8	cmplt	76	5	19	79	57	109	686.7	3	1	0
48	royl	4	2.1	4	grwt	8	cmplt	33	29	38	52	46	15.8	33.18	9	3	0
37	royl	1	4.1	3	grwt	7.8	cmplt	65	10	25	76	55	64.9	266.09	5	3	0
30	royl	2	3.1	5	grey	7.8	cmplt	52	12	36	68	45	59.3	183.83	6	4	0
46	royl	3	3.8	4	grwt	8	cmplt	10	20	70	25	15	18.7	71.06	20	2	3
46	royl	6	4.6	4	grey	8	cmplt	30	20	50	51	32	11.2	51.52	7	3	1
27	royl	1	2	4	grwt	8	cmplt	50	20	30	70	46	115.6	231.2	3	2	0
46	Ro/tu	8	1.5	10	grey	7.5	cmplt	41	14	45	57	37	37.6	56.4	12	0	0
42	Ro/ld	4	0.9	4	grey	7.5	cmplt	72	8	20	84	60	169.4	152.46	3	1	0
32	any	1	3.3	4	grey	7.7	Incplt	30	20	50	53	23	18	59.4	3	2	0
40	royl	6	3.3	4	grey	7.7	incplt	20	30	50	50	27	49.5	163.35	3	2	0
41	Royl	3	2.3	4	grey	7.7	cmplt	0	72	28	72	38	4.8	11.04	3	1	0
36	lndn	3	3.9	3	grwt	7.8	cmplt	42	23	35	66	44	52.1	203.19	4	0	0
36	royl	1	3.6	4	crem	7.8	cmplt	16	5	79	19	19	139.6	491.76	11	1	0
22	lndn	3	2.5	7	grwt	7.7	cmplt	38	21	41	60	34	8.1	20.25	6	2	0
35	royl	2	2.1	3	grwt	7.7	cmplt	50	2	48	50	31	98.3	206.43	6	3	0
44	royl	2	1.1	6	grey	7.7	cmplt	31	12	47	56	30	28.7	31.57	12	3	0
44	royal	2	1.1	4	grey	7.4	cmplt	33	27	50	54	43	43.9	48.29	6	2	0
42	tusk	8	1.4	4	grey	7.8	cmplt	41	15	44	56	34	20.9	29.26	5	2	0
33	royl	1	1.5	4	grey	8	cmplt	50	16	34	69	68	43.8	65.7	12	2	0
31	lndn	1	4.1	7	grey	8	cmplt	73	6	21	81	52	49.3	202.13	10	2	0
31	555	1	2	4	grey	8	cmplt	75	5	20	80	55	58.8	117.6	11	2	0
30	royl	7	2.1	5	grwt	7.7	cmplt	51	7	42	60	50	68.9	144.69	8	3	0
40	lndn	2	2.6	4	grwt	7.5	cmplt	58	23	19	65	43	68.3	137.5	6	3	0
39	lndn	2	1.3	4	grwt	7.6	cmplt	63	16	21	58	47	104.1	183.5	3	2	0
28	Ro/tu	1	3	3	grwt	7.8	cmplt	62	8	30	62	44	83.2	109.7	5	2	0
38	555	5	3.3	4	grey	7.1	cmplt	70	9	21	70	41	128.6	398.3	3	2	0
43	Royl	3	1.2	4	grey	6.8	cmplt	38	19	43	56	32	55.6	74.1	5	2	0
37	Ro/tu	2	1.8	6	grwt	7.2	cmplt	61	19	20	62	40	102.8	229.3	3	1	0
34	555	2	2.6	4	grey	7.4	cmplt	43	22	35	65	36	64.2	70.6	5	2	0
39	Royl	1	1.4	3	grwt	7.8	cmplt	74	9	17	79	49	136.2	252.1	4	1	0
41	Royl	3	2.8	4	grwt	7.6	cmplt	60	23	17	58	40	98.1	112.7	3	3	0
44	Royl	2	2.1	3	grwt	7.7	cmplt	35	29	36	53	31	50.6	64.3	5	2	0
47	Royl	3	1.6	3	grwt	7.8	cmplt	27	24	49	48	26	49.2	36.3	7	2	0
45	555	4	1.9	5	grwt	7.6	cmplt	64	22	14	76	42	112.1	296.2	5	3	0
25	555	1	3.9	4	grey	7.5	cmplt	79	8	13	80	43	143.9	335	3	3	0
35	lndn	1	2.8	5	grwt	7.8	cmplt	64	13	23	60	40	78.6	128.2	7	2	0
40	any	3	3	4	grwt	7.8	cmplt	57	20	23	63	30	66.5	90.1	6	3	0
42	Royl	5	3	4	grwt	8	cmplt	74	8	18	80	46	128.2	304	8	4	0
38	Royl	2	1.3	5	grey	7.5	cmplt	43	19	38	60	41	68.8	89.44	7	4	0
25	Royl	1	2	5	grey	7.7	cmplt	55	15	30	70	49	21.3	42.6	7	3	0
42	Royl	4	2.5	8	grwt	7.8	cmplt	61	21	18	71	51	165.6	414	7	3	0
30	Royl	2	2.1	7	grwt	7.8	cmplt	50	5	45	53	33	62.8	131.88	4	2	0
39	Royl	1	2.1	5	grwt	7.4	cmplt	39	25	36	63	38	37.9	79.59	9	2	0
44	Royl	0	3.1	5	grey	7.2	cmplt	28	23	49	48	27	10.3	49.2	10	2	0
23	Royl	1	1.7	5	grwt	7.4	cmplt	58	22	20	59	40	102.8	228.4	5	2	0
28	Royl	1	2.4	5	grey	7.2	cmplt	41	24	35	60	36	64.2	102.1	5	1	0
35	555	2	1.5	4	grwt	7.8	cmplt	64	15	21	68	49	136.2	261.3	5	2	0
39	Royl	1	1.5	3	grey	7.3	cmplt	44	15	41	41	34	20.9	42.8	5	2	0
47	Royl	2	2	3	grey	7.8	cmplt	48	20	32	58	63	47.8	81.3	11	2	0
42	Royl	3	3.8	6	grey	7.8	cmplt	39	21	40	67	54	49.3	201.18	8	2	0
23	lndn	1	2.3	5	grey	8	cmplt	68	9	23	80	59	57.3	115.2	11	2	0
27	lndn	2	2.2	6	grwt	7.7	cmplt	48	10	42	71	54	68.2	148.47	10	2	0
28	lndn	1	2.5	5	grwt	7.5	cmplt	57	20	23	49	46	67.9	145.17	8	2	0
30	555	1	1.3	4	grey	7.2	cmplt	40	22	38	68	40	70.3	98.14	8	3	0
43	555	1	2.1	5	grey	7.8	cmplt	55	18	27	73	59	31.5	53.6	7	3	0
38	Royl	2	2.6	7	grwt	7.8	cmplt	59	22	19	71	53	149.8	339.6	6	3	0
40	lndn	3	2.2	6	grwt	7.3	cmplt	50	10	40	29	33	82.4	188.4	5	2	0
41	Royl	4	1.9	6	grwt	7.5	cmplt	63	10	27	63	38	38.7	84.69	9	2	0
40	lndn	2	3.1	5	grey	7.5	cmplt	35	20	45	50	27	11.6	42.36	8	3	0
22	Royl	1	2.9	4	grey	7.3	cmplt	35	22	43	47	27	17.2	29.94	12	3	0
29	Royl	1	1.8	5	grey	8.3	cmplt	26	52	22	49	52	28.6	52.8	7	3	0
28	Royl	1	2.4	7	grey	7.3	incplt	44	16	40	63	56	109.9	271.45	7	1	0
26	Royl	2	1.6	5	grey	7.8	cmplt	45	23	32	53	50	158.4	222.17	6	2	0
40	Royl	4	3.5	6	grwt	7.6	cmplt	41	14	45	60	48	69.5	183.16	8	3	0
41	Royl	2	2.3	5	grwt	7.7	cmplt	40	21	39	46	45	70.5	144.61	6	3	0
36	tusk	3	3.8	4	grwt	7.7	cmplt	44	21	35	65	47	61.9	198.49	8	1	0
29	Royl	2	3.4	3	crem	7.8	cmplt	23	9	68	21	20	138.4	446.95	10	1	0
25	Royl	1	2.7	5	grwt	7.7	cmplt	37	22	41	51	39	38.1	59.8	7	2	0
38	Royl	3	2.2	4	grwt	7.8	cmplt	50	6	44	63	40	88.6	206.43	6	2	0
33	Royl	1	0.8	6	grey	7.6	cmplt	43	22	35	59	44	49.3	86.1	7	1	0
36	Royl	1	1.1	5	grey	7.7	cmplt	32	29	39	58	32	42.4	38.44	5	3	0
42	Royl	5	3.7	5	grwt	7.6	cmplt	65	17	18	81	52	141.6	403.17	3	2	0
24	Royl	1	2.2	3	grwt	7.7	cmplt	51	14	35	71	41	93.1	187.11	7	2	0
36	Royl	1	2.1	6	grey	7.5	cmplt	23	21	56	45	25	40.2	63.7	8	2	0
24	tusk	1	1.7	4	grwt	7.8	cmplt	41	7	52	69	39	93.9	157.9	5	3	0
37	Royl	3	1.1	6	grey	7.6	cmplt	41	20	39	54	44	61.2	80.1	7	1	0
28	Royl	1	0.8	5	grey	7.7	cmplt	26	32	42	55	38	53.7	48.9	5	3	0
33	Royl	3	3.8	4	grwt	7.6	cmplt	60	17	23	86	45	124.1	402.4	3	2	0
36	Royl	2	2.6	4	grwt	7.7	cmplt	48	14	38	65	35	79.5	184.6	7	3	0
39	Royl	2	1.9	5	grey	7.8	cmplt	31	23	46	52	35	19.85	33.65	9	3	0
35	Royl	1	2.2	3	grwt	7.3	cmplt	52	8	40	69	39	86.7	188.7	6	3	0
27	lndn	1	1.3	7	grey	7.6	cmplt	46	14	40	64	44	62.8	81.8	6	2	0
34	Royl	1	0.8	5	grey	7.5	cmplt	39	29	32	58	42	40.6	48.44	5	2	0
46	Royl	5	2.9	4	grwt	7.7	cmplt	58	19	23	78	45	118.7	477.2	3	2	0
40	Royl	4	2.8	3	grwt	7.8	cmplt	50	17	33	65	38	94.2	176.5	7	3	0
34	any	2	3.1	5	grey	7.5	cmplt	31	23	46	53	29	29.3	45.28	8	2	0
27	Royl	2	1.8	3	grwt	7.6	cmplt	52	7	41	67	39	93.9	168.5	5	3	0
38	Royl	3	2.9	4	grwt	7.8	cmplt	62	12	26	82	46	116.9	288.6	8	3	0
41	Royl	3	1.4	6	grey	7.5	cmplt	43	18	39	58	41	68.8	93.4	7	3	0
45	Royl	4	2.3	5	grey	7.7	cmplt	52	18	30	73	57	39.3	201.8	6	3	0
40	Royl	5	1.8	5	grwt	8	cmplt	58	23	19	71	53	164.2	377.8	6	3	0
43	Royl	7	1.9	7	grwt	7.8	cmplt	54	9	37	53	61	64.9	131.88	5	3	0
26	Royl	1	2.9	6	grwt	7.5	cmplt	37	23	40	63	41	47.2	98.56	11	4	0
33	lndn	2	2.5	5	grwt	7.5	cmplt	70	8	22	80	58	127.2	288.9	8	3	0
37	Royl	3	2.6	6	grey	7.5	cmplt	45	19	36	60	44	73.2	106.2	7	4	0
42	Royl	4	2	4	grey	8	cmplt	43	24	33	70	59	40.1	50.6	6	4	0
25	lndn	1	2.6	6	grwt	7.8	cmplt	52	25	23	71	62	159.6	398.4	7	3	0
29	Royl	1	2.7	6	grwt	7.5	cmplt	50	8	42	53	39	69.4	355	5	3	0
30	Royl	2	1.9	6	grwt	7.5	cmplt	41	23	36	63	55	42.7	98.59	9	2	0
38	Royl	3	2.7	6	grwt	8	cmplt	69	11	20	80	68	126.6	288.3	8	4	0
42	Royl	4	1.9	5	grey	7.3	cmplt	43	13	44	60	41	71.1	78.34	6	4	0
48	Royl	7	1.7	6	grey	8	cmplt	52	14	34	70	57	40.7	63.6	7	3	0
39	Royl	3	2.6	8	grwt	7.8	cmplt	58	22	20	71	58	165.6	421	8	4	0
29	Royl	2	2.2	6	grey	7.8	cmplt	47	9	44	53	42	58.5	133.63	5	3	0
43	Royl	6	2.7	5	grey	7.8	cmplt	37	22	41	63	38	44.2	79.59	9	3	0
47	Royl	5	2.3	8	grwt	7.6	incplt	52	13	35	63	55	106.8	291.2	5	1	0
35	Royl	2	1.7	5	grey	7.5	cmplt	64	14	22	67	63	173.6	128.2	5	3	0
38	Royl	2	3.8	7	grey	7.6	cmplt	50	15	35	60	51	60.7	173.6	5	3	0
32	Royl	2	2.6	6	grwt	7.7	cmplt	49	18	33	46	46	58.4	136.71	6	3	0
28	Royl	2	4.2	5	grey	7.7	cmplt	68	14	18	80	54	144.5	127.2	4	3	0
43	Royl	4	3	6	grwt	8	cmplt	53	17	30	60	59	68.4	217.7	7	2	0
35	lndn	2	2.5	4	grwt	7.7	cmplt	56	10	34	65	42	90.5	187.11	7	3	0
37	lndn	2	2.4	6	grey	7.8	cmplt	23	18	59	50	38	24.9	45.96	8	2	0

## Sheet: Sheet2
non-smokers	FSH	LH	PRL	TES	E2II	PRO	SHBG
	8.61	3.88	12.44	17.2	14.9	11.6	31.8
	6.02	4.93	13.25	24	12.3	13.9	33.5
	6.99	5.98	11.28	14.3	12.14	10.8	24.2
	7.32	12.71	15.9	9.7	33.6	16.7	38.9
	6.98	7.5	16.64	24.8	18.1	12.7	40.1
	9.33	4.16	11.12	19.4	17.54	15.1	46.1
	9.87	5.16	11.57	10.6	13.68	20.6	29.7
	10.6	6.05	12.93	19.3	10.24	11.8	38.8
	11.7	6.05	13.6	24.6	11.96	14.6	47.3
	11.6	4.17	14.01	18.2	12.16	21	41
	5.94	4.38	16.75	19.1	10.13	17.3	27.4
	6.22	4.31	17.22	18.7	15.16	14	34.1
	7.67	3.97	10.24	19.4	15.16	9.2	52.8
	6.28	5.79	11.23	16.7	11.26	12.99	38.7
	6.93	5.81	11.76	25.9	15.72	12.5	33.2
	6.42	4.73	12.14	16.7	15.88	17.1	29.3
	8.67	4.87	12.41	20.3	17.28	20.4	29.9
	6.66	5.42	13.86	22.35	21.46	11.6	38.6
	8.86	6.13	14.18	23.8	21.2	14.4	39.1
	16.2	5.51	11.34	19.8	19.8	16.8	43.6
	8.15	4.96	17.36	21.6	16.82	9.8	32.8
	6.29	4.87	17.4	20.4	19.81	13.7	40.7
	6.28	4.93	14.17	9.21	20.14	17.6	28.9
	6.16	4.96	11.49	14.3	21.32	16.1	43.1
	7.26	5.93	12.14	23.5	20.24	20.6	38.14
	8.16	5.3	12.77	18.7	32.9	11.4	44.6
	6.13	5.38	8.06	16.44	22.3	12.7	56.1
	6.28	5.93	14.93	24.2	22.73	14.4	40.3
	5.45	5.98	19.71	22.8	24.74	17	49.2
	13.7	5.99	14.8	18.4	25.94	18.3	33.6
	18.3	6.15	17.12	24.7	22.6	11.3	48.8
	7.17	6.33	14.15	26.1	31.02	17.7	47.4
	7.71	6.68	18.93	18.4	41.14	14.4	40.6
	8.25	6.87	24.12	21.2	32.78	18.6	49.7
	9.65	6.91	19.71	12.6	33.02	13.2	33.5
	14.1	7.27	17.1	17.9	35.4	14.6	38.2
	10.9	7.73	12.91	22.6	37.55	14.5	40.7
	8.59	7.68	11.93	18.4	41.5	15.3	36.6
	8.61	9.98	21.1	17.39	31.9	9.82	53.2
	6.04	4.67	18.7	19.7	19.6	23.9	44.1
	7.45	7.16	18.41	19.29	38.7	18.7	48.6
	10.31	9.52	17.18	21.27	39.1	14.5	37.2
	8.04	7.86	23.9	12.43	34.5	26.3	39.5
	8.16	9.57	15.9	7.93	25.3	17.6	36.3
	9.45	10.8	19.2	11.6	24.32	16.8	43.4

## Sheet: Sheet3
smokers	FSH	LH	PRL	TES	E2II	SHBG
	7.6	5.04	12.26	14.15	29.35	31.6
	4.96	4.16	13.94	12.58	33.16	22.9
	6.44	4.59	17.34	12.44	32.15	46.2
	5.32	4.93	11.63	8.69	31.57	27.7
	6.98	4.09	18.25	14.26	42.22	53.4
	2.33	4.86	15.18	15.9	37.12	31.9
	15.84	4.84	16.17	9.33	43.18	53.4
	6.14	4.33	12.14	11.6	32.27	44.9
	3.44	5.19	11.22	21.28	26.17	36.4
	5.19	8.37	13.46	10.1	30.24	48.6
	7.36	6.01	20.97	8.94	23.06	42.3
	8.14	6.34	14.19	20.6	43.11	39.57
	6.74	3.92	13.18	13.7	28.13	45.6
	6.03	4.04	14.44	9.75	38.21	37.3
	3.14	4.14	16.73	13.8	24.17	59.4
	4.83	4.24	12.4	15.74	26.24	46.8
	10.17	4.31	14.23	16.76	22.18	39.5
	7.6	4.33	14.67	14.18	13.61	50.3
	3.44	6.52	16.81	14.22	26.79	49.7
	8.26	4.85	19.56	13.46	22.16	40.6
	9.5	5.02	14.42	14.29	41.23	34.6
	8.7	5.02	15.8	18.1	30.16	41.3
	13.2	5.06	19.46	14.63	19.22	64.8
	10.1	5.07	15.7	15.16	17.29	38.8
	6.2	5.14	17.52	14.71	29.66	22.7
	7.3	5.16	21.6	15.39	24.13	35.2
	6.4	4.59	19.64	10.22	27.61	48.7
	5.9	5.18	18.59	9.24	24.31	40.9
	4.66	7.18	17.11	14.9	31.08	41.6
	7.16	5.25	20.43	17.16	19.62	42.8
	5.33	10.31	20.48	10.37	13.05	41.7
	7.26	5.45	25.16	13.13	19.14	49.7
	7.15	5.69	22.6	19.1	25.03	38.2
	3.61	6.12	19.33	18.7	22.77	53.6
	9.64	12.49	16.76	11.41	21.92	43.6
	5.73	6.28	14.25	15.82	25.09	37.5
	8.67	6.41	24.09	16.7	15.29	46.2
	10.2	6.51	18.96	10.49	21.04	41.8
	5.4	6.62	21.76	14.59	23.4	38.6
	3.97	6.72	19.36	11.03	19.45	46.5
	10.59	6.81	22.62	11.14	16.11	49.1
	8.53	5.17	21.53	16.37	29.17	58.3
	10.6	3.96	13.87	17.64	21.49	46.9
	9.35	7.37	25.14	18.4	28.25	51.4
	9.64	5.26	23.65	19.95	40.63	36.1
	4.69	4.27	20.63	22.06	33.12	45.8
	9.21	7.91	20.17	9.13	27.01	47.2
	9.55	4.09	23.47	10.45	35.08	50.6
	9.42	5.12	14.3	8.36	48.16	44.2
	6.29	9.74	18.01	22.7	22.34	37.7
	11.13	8.77	14.18	16.99	18.23	49.5
	10.47	5.03	18.43	21.38	17.82	43.6
	5.61	4.19	11.91	12.46	28.74	38.1
	3.84	4.14	19.62	19.58	22.59	42.6
	10.49	3.64	21.6	14.27	21.19	47.7
	7.63	5.28	14.62	15.13	20.34	38.3
	5.04	4.38	19.57	8.35	41.03	59.6
	6.27	6.02	18.11	16.28	14.16	52.7
	6.18	3.47	14.46	10.63	28.17	39.5
	9.31	9.34	13.1	19.86	29.28	43.8
	4.93	5.67	19.4	11.84	37.06	40.9
	5.82	3.91	13.6	10.67	21.14	28.3
	8.3	9.78	9.33	18.67	17.32	37.3
	6.47	4.55	14.41	22.16	21.54	42.9
	3.99	5.07	19.65	15.38	18.36	36.5
	2.55	9.16	15.28	8.83	16.25	30.8
	9.31	7.44	13.38	10.32	27.1	50.8
	4.96	5.53	19.8	10.96	22.38	41.2
	9.12	4.13	11.02	8.29	16.84	38.3
	4.02	6.14	21.1	18.9	24.37	39.2
	8.94	11.43	16.84	20.13	22.06	40.36
	6.01	5.99	13.82	15.35	22.83	36.25
	9.03	6.57	15.16	10.79	16.27	45.4
	10.16	6.93	12.22	15.86	21.15	40.8
	5.4	6.71	20.96	9.83	22.7	33.9
	3.97	7.12	19.15	21.8	28.94	39.28
	9.63	6.98	19.27	10.94	17.16	43.82
	7.79	5.86	17.27	18.24	22.38	37.81
	11.3	3.17	12.81	13.16	42.14	44.7
	10.12	5.39	24.18	14.77	20.83	48.1
	5.1	7.93	14.22	14.1	28.91	34.73
	7.76	6.34	19.93	8.05	22.74	39.82
	8.2	7.13	15.21	21.4	13.25	38.74
	6.63	4.12	14.21	15.27	27.18	40.56
	5.93	8.38	13.14	13.15	37.29	35.93
	7.7	5.93	11.86	10.03	22.92	30.17
	6.03	9.72	16.27	19.97	17.85	42.17
	9.95	4.97	11.63	8.98	12.17	50.91
	6.51	4.27	18.03	15.14	10.19	32.92
	9.32	7.18	17.81	20.14	25.96	41.61
	4.75	5.18	18.6	10.41	10.93	40.29
	4.42	4.29	10.81	10.44	15.97	39.44
	7.83	6.28	17.16	14.28	20.67	48.24
	3.16	5.06	18.24	22.1	12.73	48.57
	6.35	10.94	14.77	16.83	10.66	41.43
